# Supplementary material for: Combined Omipalisib and MAPK Inhibition Suppress PDAC Growth
Source: Cancers (Basel). 2025 Mar 29;17(7):1152. doi: 10.3390/cancers17071152 (PMC11987824; doi:10.3390/cancers17071152)
Supplement: Supplementary file 1 [file cancers-17-01152-s001.zip]

Archive with 1 entries (1 files):
- cancers-3471401-supplementary.pdf
